# Supplementary material for: Reassigning sources of misophonic trigger sounds to change their unpleasantness: Testing alternative mechanisms with a new set of movies, paintings, and words
Source: PLoS One. 2025 Apr 18;20(4):e0321594. doi: 10.1371/journal.pone.0321594 (PMC12007711; doi:10.1371/journal.pone.0321594)
Supplement: S2 File — (XLSX) [file pone.0321594.s002.xlsx]

## Sheet: Experiment 1, 2, 3A, 5A, 5B
Sound	Visual Source	Sound pleasantness [unscreened group]	Match quality [unscreened group]	Sound pleasantness [Misophonics]	Match quality [Misophonics]	Sound pleasantness [Nonmisophonics]	Match quality [Nonmisophonics]	Experiment
Lipsmacking	Person pulling tape on and off of a tape dispenser	NA, The study recruited participants to create two mutually exclusive groups.		-0.3	4.2	-0.258065	3.90323	Experiment 1	First viewing only
Brushing teeth	Lawn sprinkler spraying water			1.7	4.7	1.5	3.8	Experiment 1
Crunchy chewing	Person shaking a bottle containing beads			-0.2	3.6	0.0967742	3.25806	Experiment 1
Crinkling a plastic bottle	Campfire burning			1.7	3.6	1.7	3.66667	Experiment 1
Cracking knuckles	Person cracking a glowstick			0.6	3.7	0.0666667	3.16667	Experiment 1
Sniffing 1	Person scraping a ruler on a table			-2.2	2.9	-0.766667	2.76667	Experiment 1
Utensil scratching	Birds chirping			-2	1.4	-1.6129	1.90323	Experiment 1
Sniffing 2	Person pulling facial tissues out of its box			-1.1	2.9	-0.419355	3	Experiment 1
Typing	Person twisting a Rubik's cube			1.3	3.1	0.870968	2.80645	Experiment 1
Teethsucking	Person pulling and releasing measuring tape			-1.4	2.6	-0.7	2.53333	Experiment 1
Coughing	Person tapping a bag that is laying on top of a tambourine			-2.3	1	-1.58065	1.54839	Experiment 1
Chewing gum	Person stirring noodle soup			-4.4	1.8	-2.26667	2.46667	Experiment 1
Swishing water in mouth	Ducks splashing in a water basin			1.6	3.2	1.26667	3.53333	Experiment 1
Hair scratching	Deer eating leaves			0.3	1.5	-0.193548	2.12903	Experiment 1
Swallowing water	Bubbles rising in watercooler			-2	2.2	-0.433333	2.73333	Experiment 1
Wheezing	Person pressing on an air pump			-1.2	1.9	-1.96774	1.96774	Experiment 1
Sniffing (heavy breathing)	Person dragging a dustbroom across a table			-0.4	3.7	0.483871	3.67742	Experiment 1
Sneezing	Person spraying mist from a bottle			-1.4	1.6	-0.766667	2	Experiment 1
Fingernails scratching a chalkboard	Person ripping fabric			-0.5	3.1	-0.290323	3.09677	Experiment 1
Blowing nose	Person releasing air from balloon			-0.9	3.3	-0.433333	3.3	Experiment 1
S - Slurping a drink	Stream flowing			-1.1	1.5	-1.3	1.83333	Experiment 1
S - Tapping with fingers	Person bouncing a ball on a table			0.4	4.11111	0.741935	3.83333	Experiment 1
Lipsmacking	Person smacking their lips	NA, The study recruited participants to create two mutually exclusive groups.		-2.6	4.4	-1.03333	3.5	Experiment 1
Brushing teeth	Person brushing their teeth			-2.3	2.4	-1.67742	2.32258	Experiment 1
Crunchy chewing	Person eating chips			-3.1	4.5	-0.2	3.96667	Experiment 1
Crinkling a plastic bottle	Person crinkling a plastic bottle			-1.1	4.1	-0.806452	3.74194	Experiment 1
Cracking knuckles	Person cracking their knuckles			-0.9	3	-0.516129	2.70968	Experiment 1
Sniffing 1	Person sniffing 1			-2.9	4.1	-1.54839	4.12903	Experiment 1
Utensil scratching	Person scratching a knife and fork together			-4.1	4.5	-2.33333	3.7	Experiment 1
Sniffing 2	Person sniffing 2			-2.7	4.4	-1.9	3.56667	Experiment 1
Typing	Person typing on a keyboard			-1	3.7	0.966667	3.36667	Experiment 1
Teethsucking	Person sucking in air through their teeth			-2.9	4.1	-2.54839	4.12903	Experiment 1
Coughing	Person coughing			-2.3	4.5	-1.9	3.56667	Experiment 1
Chewing gum	Person chewing gum			-3.5	3.8	-2.29032	3.64516	Experiment 1
Swishing water in mouth	Person swishing water in their mouth			-2.2	3.9	-1.74194	3.90323	Experiment 1
Hair scratching	Person scratching their scalp			-0.9	4	-0.566667	3.03333	Experiment 1
Swallowing water	Person gulping water			-2	3.6	-1.64516	3.45161	Experiment 1
Wheezing	Person wheezing			-3.3	4.5	-2.3	3.86667	Experiment 1
Sniffing (heavy breathing)	Person noisily breathing			-2	4.1	-1	3.1	Experiment 1
Sneezing	Person sneezing			-1.5	3.8	-0.580645	3.87097	Experiment 1
Fingernails scratching a chalkboard	Person scratching a chalkboard			-2.6	4.5	-2.06667	3.46667	Experiment 1
Blowing nose	Person blowing their nose			-3.2	3.7	-2.09677	4.06452	Experiment 1
S - Slurping a drink	Person sipping through a straw			-1.8	3.9	-0.612903	4	Experiment 1
S - Tapping with fingers	Person tapping fingers on table			0.2	4.6	0.633333	3.96667	Experiment 1
Lipsmacking	Person pulling tape on and off of a tape dispenser	NA, The study recruited participants to create two mutually exclusive groups.		-2.13333	2.53333	-1.23077	2.65385	Experiment 2	First viewing only
Brushing teeth	Lawn sprinkler spraying water			0.272727	3.90909	1.17241	3.48276	Experiment 2
Crunchy chewing	Person shaking a bottle containing beads			-0.733333	2.66667	0.230769	2.46154	Experiment 2
Crinkling a plastic bottle	Campfire burning			0.454545	2.63636	0.551724	2.03448	Experiment 2
Cracking knuckles	Person cracking a glowstick			-0.727273	2.63636	0	2.48276	Experiment 2
Sniffing 1	Person scraping a ruler on a table			-2.36364	1.90909	-1.86207	1.82759	Experiment 2
Utensil scratching	Birds chirping			-4.06667	1.4	-3.46154	1.07692	Experiment 2
Sniffing 2	Person pulling facial tissues out of its box			-1.86667	2.6	-1.61538	2.26923	Experiment 2
Typing	Person twisting a Rubik's cube			2.2	3.33333	1.57692	2.65385	Experiment 2
Teethsucking	Person pulling and releasing measuring tape			-3.36364	1.90909	-2.48276	1.75862	Experiment 2
Coughing	Person tapping a bag that is laying on top of a tambourine			-3.4	1	-2.5	1.15385	Experiment 2
Chewing gum	Person stirring noodle soup			-4.27273	1.81818	-3.06897	1.89655	Experiment 2
Swishing water in mouth	Ducks splashing in a water basin			0.454545	2.81818	1.41379	3.10345	Experiment 2
Hair scratching	Deer eating leaves			0.133333	1.73333	0.692308	1.84615	Experiment 2
Swallowing water	Bubbles rising in watercooler			-3.18182	1.54545	-2.44828	1.68966	Experiment 2
Wheezing	Person pressing on an air pump			-3.93333	1.33333	-2.96154	1.53846	Experiment 2
Sniffing (heavy breathing)	Person dragging a dustbroom across a table			-0.933333	2.6	-0.230769	2.57692	Experiment 2
Sneezing	Person spraying mist from a bottle			-1.36364	3.27273	-1.58621	2.51724	Experiment 2
Fingernails scratching a chalkboard	Person ripping fabric			-1	3.54545	-0.482759	3.48276	Experiment 2
Blowing nose	Person releasing air from balloon			-1.73333	2.33333	-0.961538	2.19231	Experiment 2
S - Slurping a drink	Stream flowing			-0.636364	1.54545	-0.482759	1.62069	Experiment 2
S - Tapping with fingers	Person bouncing a ball on a table			0.8	2.93333	0.961538	2.69231	Experiment 2
Lipsmacking	Person smacking their lips	NA, The study recruited participants to create two mutually exclusive groups.		-3.63636	3.45455	-2.37931	3.51724	Experiment 2
Brushing teeth	Person brushing their teeth			-1	2.93333	0.346154	2.69231	Experiment 2
Crunchy chewing	Person eating chips			-3.09091	3.54545	-1.13793	3.24138	Experiment 2
Crinkling a plastic bottle	Person crinkling a plastic bottle			-2	3.26667	0.730769	3.38462	Experiment 2
Cracking knuckles	Person cracking their knuckles			-1.8	2.33333	-0.5	1.84615	Experiment 2
Sniffing 1	Person sniffing 1			-2.26667	3.86667	-1	3.34615	Experiment 2
Utensil scratching	Person scratching a knife and fork together			-4.09091	4.45455	-4.17241	4.2069	Experiment 2
Sniffing 2	Person sniffing 2			-2.63636	3.72727	-2.27586	3.34483	Experiment 2
Typing	Person typing on a keyboard			-0.181818	4.72727	1.68966	4.34483	Experiment 2
Teethsucking	Person sucking in air through their teeth			-3.86667	4.13333	-2.61538	3.5	Experiment 2
Coughing	Person coughing			-2.09091	4.54545	-2	4.72414	Experiment 2
Chewing gum	Person chewing gum			-4.6	4.46667	-3.30769	4.38462	Experiment 2
Swishing water in mouth	Person swishing water in their mouth			-1.53333	3.73333	-0.615385	3.42308	Experiment 2
Hair scratching	Person scratching their scalp			-1.18182	3.63636	-1.24138	3.44828	Experiment 2
Swallowing water	Person gulping water			-2.73333	4.4	-1.38462	4.38462	Experiment 2
Wheezing	Person wheezing			-2.18182	4.18182	-3.27586	4.41379	Experiment 2
Sniffing (heavy breathing)	Person noisily breathing			-1.81818	3.72727	-1.17241	3.27586	Experiment 2
Sneezing	Person sneezing			-2.33333	3.33333	-1.76923	2.92308	Experiment 2
Fingernails scratching a chalkboard	Person scratching a chalkboard			-4.06667	4.06667	-2.73077	3.38462	Experiment 2
Blowing nose	Person blowing their nose			-2.27273	3.63636	-2.48276	4.03448	Experiment 2
S - Slurping a drink	Person sipping through a straw			-2.4	4.6	-0.346154	3.73077	Experiment 2
S - Tapping with fingers	Person tapping fingers on table			-0.909091	4.09091	1.2069	4.10345	Experiment 2
Peeling tape	Person smacking their lips	-2.25	3.40625	N/A, The study did not separate out misophonic participants.				Experiment 3A	First viewing only
Sprinkler spraying water	Person brushing their teeth	-1.22222	1.41667					Experiment 3A
Shaking bottle of beads	Person eating chips	-1.40625	2.03125					Experiment 3A
Fire burning	Person crinkling a plastic bottle	0.916667	2.97222					Experiment 3A
Cracking glowstick	Person cracking their knuckles	-1.30556	2.11111					Experiment 3A
Scraping ruler	Person sniffing 1	-2.86111	2.72222					Experiment 3A
Birds chirping	Person scratching a knife and fork together	-0.5	1.65625					Experiment 3A
Pulling tissues	Person sniffing 2	-1.3125	1.34375					Experiment 3A
Twisting Rubik's cube	Person typing on a keyboard	-1.84375	2.09375					Experiment 3A
Measuring tape releasing	Person sucking in air through their teeth	-1.44444	1.19444					Experiment 3A
Tapping a bag on top of a tambourine	Person coughing	-1.4375	1.03125					Experiment 3A
Stirring noodles	Person chewing gum	-2.5	1.72222					Experiment 3A
Ducks splashing	Person swishing water in their mouth	0.388889	1.08333					Experiment 3A
Deer eating leaves	Person scratching their scalp	-2.53125	1.125					Experiment 3A
Watercooler bubbling	Person gulping water	-1.33333	1.33333					Experiment 3A
Hand pressing air pump	Person wheezing	-2.0625	1.84375					Experiment 3A
Dustbroom dragging	Person noisily breathing	-1.21875	1.34375					Experiment 3A
Spraying mist	Person sneezing	-1.08333	1.63889					Experiment 3A
Ripping fabric	Person scratching a chalkboard	-2.69444	1.58333					Experiment 3A
Balloon releasing air	Person blowing their nose	-0.8125	2.15625					Experiment 3A
S - Stream flowing	Person sipping through a straw	2.47222	1.13889					Experiment 3A
S - Ball bouncing	Person tapping fingers on table	-0.4375	1.71875					Experiment 3A
Peeling tape	Person pulling tape on and off of a tape dispenser	-0.777778	4.41667	N/A, The study did not separate out misophonic participants.				Experiment 3A
Sprinkler spraying water	Lawn sprinkler spraying water	0.4375	4.03125					Experiment 3A
Shaking bottle of beads	Person shaking a bottle containing beads	0	4.58333					Experiment 3A
Fire burning	Campfire burning	2.8125	3.8125					Experiment 3A
Cracking glowstick	Person cracking a glowstick	1.28125	3.90625					Experiment 3A
Scraping ruler	Person scraping a ruler on a table	-0.5	4.0625					Experiment 3A
Birds chirping	Birds chirping	3.58333	4.11111					Experiment 3A
Pulling tissues	Person pulling facial tissues out of its box	1.44444	4.69444					Experiment 3A
Twisting Rubik's cube	Person twisting a Rubik's cube	0.416667	4.19444					Experiment 3A
Measuring tape releasing	Person pulling and releasing measuring tape	1.15625	4.65625					Experiment 3A
Tapping a bag on top of a tambourine	Person tapping a bag that is laying on top of a tambourine	0.0555556	4.5					Experiment 3A
Stirring noodles	Person stirring noodle soup	-1.21875	4.21875					Experiment 3A
Ducks splashing	Ducks splashing in a water basin	2.0625	2.84375					Experiment 3A
Deer eating leaves	Deer eating leaves	-0.333333	1.86111					Experiment 3A
Watercooler bubbling	Bubbles rising in watercooler	1.1875	4.53125					Experiment 3A
Hand pressing air pump	Person pressing on an air pump	0.527778	4.38889					Experiment 3A
Dustbroom dragging	Person dragging a dustbroom across a table	0.75	4.38889					Experiment 3A
Spraying mist	Person spraying mist from a bottle	1.65625	4.65625					Experiment 3A
Ripping fabric	Person ripping fabric	-0.03125	3.71875					Experiment 3A
Balloon releasing air	Person releasing air from balloon	0.444444	3.88889					Experiment 3A
S - Stream flowing	Stream flowing	4.15625	4.65625					Experiment 3A
S - Ball bouncing	Person bouncing a ball on a table	1.02778	3.47222					Experiment 3A
Lipsmacking	Abstract painting	-1.9	1.95	N/A, The study did not separate out misophonic participants.				Experiment 5A
Brushing teeth	Abstract painting	1.05	2.2					Experiment 5A
Crunchy chewing	Abstract painting	-0.55	2.5					Experiment 5A
Crinkling a plastic bottle	Abstract painting	1.4	2.65					Experiment 5A
Cracking knuckles	Abstract painting	0.05	1.65					Experiment 5A
Sniffing 1	Abstract painting	-2.35	1.75					Experiment 5A
Utensil scratching	Abstract painting	-3.3	1.45					Experiment 5A
Sniffing 2	Abstract painting	-2.2	1.75					Experiment 5A
Typing	Abstract painting	1.7	1.85					Experiment 5A
Teethsucking	Abstract painting	-2.75	1.9					Experiment 5A
Coughing	Abstract painting	-3.2	1.4					Experiment 5A
Chewing gum	Abstract painting	-3.2	1.6					Experiment 5A
Swishing water in mouth	Abstract painting	-0.35	2.45					Experiment 5A
Hair scratching	Abstract painting	-0.45	1.9					Experiment 5A
Swallowing water	Abstract painting	-2.05	2.4					Experiment 5A
Wheezing	Abstract painting	-3.8	1.55					Experiment 5A
Sniffing (heavy breathing)	Abstract painting	-1.85	2.25					Experiment 5A
Sneezing	Abstract painting	-2	1.8					Experiment 5A
Fingernails scratching a chalkboard	Abstract painting	-1.25	2					Experiment 5A
Blowing nose	Abstract painting	-2.4	1.8					Experiment 5A
S - Slurping a drink	Abstract painting	-0.4	2.55					Experiment 5A
S - Tapping with fingers	Abstract painting	2.2	2.6					Experiment 5A
Lipsmacking	Person pulling tape on and off of a tape dispenser	-0.352941	3.91176	N/A, The study did not separate out misophonic participants.				Experiment 5B
Brushing teeth	Lawn sprinkler spraying water	1.5	4.20588					Experiment 5B
Crunchy chewing	Person shaking a bottle containing beads	0.5	3.5					Experiment 5B
Crinkling a plastic bottle	Campfire burning	1.41176	2.73529					Experiment 5B
Cracking knuckles	Person cracking a glowstick	0.676471	3.14706					Experiment 5B
Sniffing 1	Person scraping a ruler on a table	-1.76471	2					Experiment 5B
Utensil scratching	Birds chirping	-2.91176	1.55882					Experiment 5B
Sniffing 2	Person pulling facial tissues out of its box	-1	2.70588					Experiment 5B
Typing	Person twisting a Rubik's cube	1.58824	2.73529					Experiment 5B
Teethsucking	Person pulling and releasing measuring tape	-1.79412	1.91176					Experiment 5B
Coughing	Person tapping a bag that is laying on top of a tambourine	-3.17647	1.02941					Experiment 5B
Chewing gum	Person stirring noodle soup	-2.88235	1.44118					Experiment 5B
Swishing water in mouth	Ducks splashing in a water basin	1.11765	2.70588					Experiment 5B
Hair scratching	Deer eating leaves	0.588235	2.02941					Experiment 5B
Swallowing water	Bubbles rising in watercooler	-1.47059	1.79412					Experiment 5B
Wheezing	Person pressing on an air pump	-3.52941	1.47059					Experiment 5B
Sniffing (heavy breathing)	Person dragging a dustbroom across a table	-0.147059	3.70588					Experiment 5B
Sneezing	Person spraying mist from a bottle	-2.52941	1.5					Experiment 5B
Fingernails scratching a chalkboard	Person ripping fabric	-0.411765	2.88235					Experiment 5B
Blowing nose	Person releasing air from balloon	-1.26471	2.70588					Experiment 5B
S - Slurping a drink	Stream flowing	-1.23529	1.02941					Experiment 5B
S - Tapping with fingers	Person bouncing a ball on a table	1.88235	4.32353					Experiment 5B

## Sheet: Experiment 3B
Sound	Visual Source	Sound pleasantness [unscreened group]	Match quality (Plausibility) [unscreened group]	Match quality (Temporal alignment) [unscreened group]
Peeling tape	Person smacking their lips	-2.11111	3.44444	2.44444	First viewing only
Sprinkler spraying water	Person brushing their teeth	-0.5	1.5	1.875
Shaking bottle of beads	Person eating chips	-1.33333	1.22222	1.88889
Fire burning	Person crinkling a plastic bottle	0.75	3.25	2.75
Cracking glowstick	Person cracking their knuckles	0	2.75	3.625
Scraping ruler	Person sniffing 1	-2.5	2.625	3.375
Birds chirping	Person scratching a knife and fork together	-2.66667	2	2
Pulling tissues	Person sniffing 2	-1.33333	1	2.22222
Twisting Rubik's cube	Person typing on a keyboard	0	2.33333	1.22222
Measuring tape releasing	Person sucking in air through their teeth	-1.625	1.375	0.625
Tapping a bag on top of a tambourine	Person coughing	-2	1.11111	1.33333
Stirring noodles	Person chewing gum	-2.375	2.125	2.375
Ducks splashing	Person swishing water in their mouth	-0.375	1.25	1.125
Deer eating leaves	Person scratching their scalp	-2.11111	1.11111	1.22222
Watercooler bubbling	Person gulping water	-0.75	1.75	1.875
Hand pressing air pump	Person wheezing	-2.55556	1.77778	1.88889
Dustbroom dragging	Person noisily breathing	-1.66667	1.22222	2.33333
Spraying mist	Person sneezing	-1.25	2.375	2.875
Ripping fabric	Person scratching a chalkboard	-2.5	2.125	2.25
Balloon releasing air	Person blowing their nose	-1.44444	1.88889	1.88889
S - Stream flowing	Person sipping through a straw	2.125	1.375	1.25
S - Ball bouncing	Person tapping fingers on table	0.111111	1.66667	2.44444
Peeling tape	Person pulling tape on and off of a tape dispenser	-0.125	4.625	3.625
Sprinkler spraying water	Lawn sprinkler spraying water	0.666667	4.22222	3.33333
Shaking bottle of beads	Person shaking a bottle containing beads	0.625	4.375	3.75
Fire burning	Campfire burning	3.55556	4.33333	3.22222
Cracking glowstick	Person cracking a glowstick	2.44444	4.22222	3.55556
Scraping ruler	Person scraping a ruler on a table	-0.111111	3.55556	3
Birds chirping	Birds chirping	2.125	3.75	2.875
Pulling tissues	Person pulling facial tissues out of its box	0.625	4.75	4
Twisting Rubik's cube	Person twisting a Rubik's cube	0.25	4	3.75
Measuring tape releasing	Person pulling and releasing measuring tape	1.22222	4.33333	3.33333
Tapping a bag on top of a tambourine	Person tapping a bag that is laying on top of a tambourine	-1	4.375	3.625
Stirring noodles	Person stirring noodle soup	-1.77778	4	3
Ducks splashing	Ducks splashing in a water basin	1.44444	3.11111	2.22222
Deer eating leaves	Deer eating leaves	0.25	2.5	2.125
Watercooler bubbling	Bubbles rising in watercooler	2	4.55556	3.44444
Hand pressing air pump	Person pressing on an air pump	0.375	4.625	3.5
Dustbroom dragging	Person dragging a dustbroom across a table	0.375	4.375	3.125
Spraying mist	Person spraying mist from a bottle	1.22222	4.22222	3.22222
Ripping fabric	Person ripping fabric	-0.111111	4.11111	2.11111
Balloon releasing air	Person releasing air from balloon	-0.75	4.25	3.375
S - Stream flowing	Stream flowing	3.55556	4.33333	3.55556
S - Ball bouncing	Person bouncing a ball on a table	0.375	3.125	2

## Sheet: Experiment 4
Sound	Sound pleasantness first exposure [unscreened group]	Sound pleasantness second exposure [unscreened group]	Identification Rate (%)	Misidentification Rate for Counterpart (%)
Lipsmacking	-1.75	-2.25	0.84375	0.03125
Brushing teeth	1.1875	0.78125	0.46875	0.46875
Crunchy chewing	-0.8125	-1.09375	0.625	0.125
Crinkling a plastic bottle	0.09375	0.59375	0.5625	0.34375
Cracking knuckles	-1.09375	-0.40625	0.40625	0.53125
Sniffing 1	-2.5625	-2.03125	0.78125	0.09375
Utensil scratching	-3.5	-3.65625	1	0
Sniffing 2	-1.625	-1.71875	0.59375	0.1875
Typing	0.875	1.09375	0.9375	0.0625
Teethsucking	-2.5	-2.15625	0.78125	0.0625
Coughing	-2.96875	-3.3125	1	0
Chewing gum	-3.28125	-3.65625	0.9375	0.03125
Swishing water in mouth	0.5	-0.4375	0.8125	0.125
Hair scratching	0.6875	0.34375	0.8125	0.0625
Swallowing water	-2.09375	-2.21875	0.96875	0
Wheezing	-3.59375	-3.96875	1	0
Sniffing (heavy breathing)	-1.375	-2.03125	0.75	0.21875
Sneezing	-2.09375	-2.71875	0.90625	0
Fingernails scratching a chalkboard	-1.34375	-1.5625	0.5	0.40625
Blowing nose	-2.375	-2.25	0.59375	0.125
S - Slurping a drink	-0.8125	-1.125	0.84375	0.09375
S - Tapping with fingers	0.9375	1.15625	0.875	0.125
Peeling tape	-0.6875	-0.28125	0.78125	0.0625
Sprinkler spraying water	0.90625	1.4375	0.90625	0.0625
Shaking bottle of beads	-1.03125	-1.15625	0.96875	0.03125
Fire burning	2.5	3.09375	1	0
Cracking glowstick	0.78125	0.46875	0.4375	0.3125
Scraping ruler	-0.03125	-0.21875	0.59375	0
Birds chirping	2.1875	2.75	1	0
Pulling tissues	0.4375	0.5	1	0
Twisting Rubik's cube	-0.6875	-0.3125	0.75	0.0625
Measuring tape releasing	-0.6875	-0.0625	0.84375	0
Tapping a bag on top of a tambourine	-0.9375	-0.875	1	0
Stirring noodles	-1.375	-0.90625	0.875	0
Ducks splashing	1.40625	1.78125	0.9375	0
Deer eating leaves	-0.71875	-0.5625	0.625	0
Watercooler bubbling	-0.03125	0.71875	0.90625	0.0625
Hand pressing air pump	-0.875	-1.1875	0.53125	0.34375
Dustbroom dragging	0.96875	0.3125	0.71875	0
Spraying mist	0.28125	1.1875	0.84375	0
Ripping fabric	-0.59375	0	0.96875	0
Balloon releasing air	-0.65625	-0.5	0.46875	0.0625
S - Stream flowing	3.875	4.0625	1	0
S - Ball bouncing	0.28125	0.625	0.96875	0

## Sheet: Baseline video pleasantness
Visual Source	Video Pleasantness [unscreened group]	Duration (Seconds)
Person pulling tape on and off of a tape dispenser	-0.2	20
Lawn sprinkler spraying water	2.34286	13
Person shaking a bottle containing beads	0.0857143	19
Campfire burning	3.8	15
Person cracking a glowstick	2.08571	15
Person scraping a ruler on a table	-0.971429	15
Birds chirping	0.0285714	14
Person pulling facial tissues out of its box	2.85714	13
Person twisting a Rubik's cube	0.714286	12
Person pulling and releasing measuring tape	0.171429	12
Person tapping a bag that is laying on top of a tambourine	0.0285714	12
Person stirring noodle soup	0.914286	12
Ducks splashing in a water basin	3.25714	9
Deer eating leaves	3.34286	10
Bubbles rising in watercooler	2.37143	11
Person pressing on an air pump	0.342857	11
Person dragging a dustbroom across a table	-0.514286	11
Person spraying mist from a bottle	1.74286	11
Person ripping fabric	0.342857	8
Person releasing air from balloon	0.685714	5
Stream flowing	4.34286	12
Person bouncing a ball on a table	0.628571	15
Person smacking their lips	-1.54286	20
Person brushing their teeth	-1.45714	13
Person eating chips	-1.62857	19
Person crinkling a plastic bottle	-0.8	15
Person cracking their knuckles	-0.428571	15
Person sniffing 1	-2.54286	15
Person scratching a knife and fork together	-2.88571	14
Person sniffing 2	-2.54286	13
Person typing on a keyboard	2.4	12
Person sucking in air through their teeth	-3.37143	12
Person coughing	-2.11429	12
Person chewing gum	-2.85714	12
Person swishing water in their mouth	-2.42857	9
Person scratching their scalp	-0.714286	10
Person gulping water	-3	11
Person wheezing	-2.54286	11
Person noisily breathing	-1.91429	11
Person sneezing	-2.02857	11
Person scratching a chalkboard	-4.17143	8
Person blowing their nose	-2.25714	5
Person sipping through a straw	-1	12
Person tapping fingers on table	-0.171429	15

## Sheet: Experiments 3C and 5C
Painting #	Proportion of Responses [Maluma/Takete] for Paintings		Sound	Visual Source	Proportion of Responses [Maluma/Takete] for Sound	Proportion of Responses [Maluma/Takete] for Viusal Source
100.jpg	0.7		Lipsmacking	Person smacking their lips	0.7	0.45
11.jpg	0.55		Brushing teeth	Person brushing their teeth	0.55	0.85
13.jpg	0.4		Crunchy chewing	Person eating chips	0.7	0.8
14.jpg	0.65		Crinkling a plastic bottle	Person crinkling a plastic bottle	0.35	0.85
15.jpg	0.75		Cracking knuckles	Person cracking their knuckles	0.8	0.8
17.jpg	0.75		Sniffing 1	Person sniffing 1	0.55	0.55
19.jpg	0.55		Utensil scratching	Person scratching a knife and fork together	0.75	0.85
2.jpg	0.55		Sniffing 2	Person sniffing 2	0.8	0.45
20.jpg	0.5		Typing	Person typing on a keyboard	0.7	0.8
21.jpg	0.4		Teethsucking	Person sucking in air through their teeth	0.75	0.55
22.jpg	0.45		Coughing	Person coughing	0.6	0.3
23.jpg	0.5		Chewing gum	Person chewing gum	0.45	0.5
24.jpg	0.45		Swishing water in mouth	Person swishing water in their mouth	0.3	0.45
25.jpg	0.8		Hair scratching	Person scratching their scalp	0.6	0.75
26.jpg	0.3		Swallowing water	Person gulping water	0.2	0.3
28.jpg	0.35		Wheezing	Person wheezing	0.5	0.4
29.jpg	0.4		Sniffing (heavy breathing)	Person noisily breathing	0.7	0.5
3.jpg	0.55		Sneezing	Person sneezing	0.75	0.8
30.jpg	0.7		Fingernails scratching a chalkboard	Person scratching a chalkboard	0.6	0.8
31.jpg	0.8		Blowing nose	Person blowing their nose	0.7	0.55
32.jpg	0.45		S - Slurping a drink	Person sipping through a straw	0.4	0.65
34.jpg	0.6		S - Tapping with fingers	Person tapping fingers on table	0.5	0.65
35.jpg	0.4		Peeling tape	Person pulling tape on and off of a tape dispenser	0.8	0.8
36.jpg	0.3		Sprinkler spraying water	Lawn sprinkler spraying water	0.6	0.45
37.jpg	0.8		Shaking bottle of beads	Person shaking a bottle containing beads	0.8	0.8
38.jpg	0.45		Fire burning	Campfire burning	0.5	0.45
39.jpg	0.7		Cracking glowstick	Person cracking a glowstick	0.7	0.85
4.jpg	0.7		Scraping ruler	Person scraping a ruler on a table	0.5	0.7
40.jpg	0.4		Birds chirping	Birds chirping	0.5	0.5
41.jpg	0.75		Pulling tissues	Person pulling facial tissues out of its box	0.25	0.75
42.jpg	0.8		Twisting Rubik's cube	Person twisting a Rubik's cube	0.65	0.7
43.jpg	0.7		Measuring tape releasing	Person pulling and releasing measuring tape	0.7	0.8
44.jpg	0.35		Tapping a bag on top of a tambourine	Person tapping a bag that is laying on top of a tambourine	0.7	0.35
45.jpg	0.65		Stirring noodles	Person stirring noodle soup	0.2	0.15
47.jpg	0.65		Ducks splashing	Ducks splashing in a water basin	0.2	0.15
48.jpg	0.2		Deer eating leaves	Deer eating leaves	0.6	0.2
49.jpg	0.25		Watercooler bubbling	Bubbles rising in watercooler	0.15	0.2
5.jpg	0.9		Hand pressing air pump	Person pressing on an air pump	0.25	0.55
50.jpg	0.4		Dustbroom dragging	Person dragging a dustbroom across a table	0.65	0.85
51.jpg	0.55		Spraying mist	Person spraying mist from a bottle	0.75	0.55
52.jpg	0.6		Ripping fabric	Person ripping fabric	0.75	0.55
53.jpg	0.55		Balloon releasing air	Person releasing air from balloon	0.65	0.9
54.jpg	0.35		S - Stream flowing	Stream flowing	0.1	0.2
55.jpg	0.85		S - Ball bouncing	Person bouncing a ball on a table	0.55	0.3
56.jpg	0.35
57.jpg	0.85
59.jpg	0.3
6.jpg	0.8
60.jpg	0.55
61.jpg	0.5
62.jpg	0.35
64.jpg	0.8
65.jpg	0.3
66.jpg	0.25
67.jpg	0.45
7.jpg	0.65
70.jpg	0.3
71.jpg	0.75
72.jpg	0.25
73.jpg	0.35
74.jpg	0.65
75.jpg	0.6
76.jpg	0.6
77.jpg	0.35
78.jpg	0.2
79.jpg	0.2
8.jpg	0.7
80.jpg	0.55
81.jpg	0.65
83.jpg	0.35
84.jpg	0.65
85.jpg	0.25
86.jpg	0.3
87.jpg	0.5
88.jpg	0.3
89.jpg	0.45
9.jpg	0.75
90.jpg	0.3
91.jpg	0.35
93.jpg	0.5
94.jpg	0.6
95.jpg	0.75
96.jpg	0.8
97.jpg	0.75
98.jpg	0.55
99.jpg	0.4
pic 10.jpg	0.55
pic 11.jpg	0.3
pic 12.jpg	0.3
pic 14.jpg	0.4
pic 16.jpg	0.75
pic 17.jpg	0.25
pic 18.jpg	0.2
pic 19.jpg	0.2
pic 2.jpg	0.25
pic 20.jpg	0.7
pic 21.jpg	0.5
pic 22.jpg	0.55
pic 23.jpg	0.15
pic 24.jpg	0.45
pic 25.jpg	0.6
pic 26.jpg	0.15
pic 28.jpg	0.25
pic 29.jpg	0.45
pic 3.jpg	0.55
pic 30.jpg	0.6
pic 31.jpg	0.2
pic 32.jpg	0.45
pic 33.jpg	0.5
pic 34.jpg	0.6
pic 35.jpg	0.7
pic 36.jpg	0.5
pic 37.jpg	0.35
pic 38.jpg	0.2
pic 39.jpg	0.35
pic 4.jpg	0.7
pic 40.jpg	0.35
pic 41.jpg	0.25
pic 42.jpg	0.25
pic 43.jpg	0.6
pic 44.jpg	0.8
pic 46.jpg	0.2
pic 47.jpg	0.3
pic 49.jpg	0.25
pic 5.jpg	0.6
pic 50.jpg	0.65
pic 51.jpg	0.65
pic 52.jpg	0.75
pic 53.jpg	0.65
pic 54.jpg	0.65
pic 57.jpg	0.4
pic 58.jpg	0.25
pic 59.jpg	0.25
pic 6.jpg	0.8
pic 60.jpg	0.7
pic 61.jpg	0.35
pic 62.jpg	0.8
pic 63.jpg	0.3
pic 64.jpg	0.6
pic 65.jpg	0.7
pic 66.jpg	0.25
pic 7.jpg	0.35
pic 8.jpg	0.4
pic 9.jpg	0.3
